# Supplementary material for: Expected Mitochondrial Haplotype Richness in Remaining Populations of the Critically Endangered European Mink Mustela lutreola and Its Conservation Implications
Source: Int J Mol Sci. 2025 Oct 12;26(20):9935. doi: 10.3390/ijms26209935 (PMC12563210; doi:10.3390/ijms26209935)
Supplement: Supplementary file 1 [file ijms-26-09935-s001.zip]

Archive with 3 entries (2 files):
- Supplementary/
- Supplementary/Supplementary_-_Table_S1.pdf
- Supplementary/Supplementary_-_Table_S2.pdf
